# Supplementary material for: The antiandrogen enzalutamide downregulates TMPRSS2 and reduces cellular entry of SARS-CoV-2 in human lung cells
Source: Nat Commun. 2021 Jul 1;12:4068. doi: 10.1038/s41467-021-24342-y (PMC8249423; doi:10.1038/s41467-021-24342-y)
Supplement: Supplementary file 4 — Source Data [file 41467_2021_24342_MOESM4_ESM.xlsx]

## Sheet: Figure 1
Figure 1 A
VC	DHT	BIC	ENZA	DHT+BIC	DHT+ENZA
1	4.5789	0.876606	0.757858	1.32869	1.05336
1	4.92458	0.815072	0.888843	1.64718	1.00347
1	5.44526	0.891929	0.784584	1.61888	1.05702

## Sheet: Figure 4
Figure 4A
	A549					H1944					BEAS-2B
	VC	DHT	ENZA	DHT+ENZA		VC	DHT	ENZA	DHT+ENZA		VC	DHT	ENZA	DHT+ENZA
	0.479218	5.85605	1.522	0.0714035		0.468072	4.96109	0.504113	0.307055		1.23763	0	0.627478	0
	1.61579	1.98903	2.24594	2.0779		1.23988	2.24915	1.80775	0.943551		1.85398	0.00185398	0.00556195	0.00370796
	0.76791	5.02059	0.439244	1.70092		0.883525	2.57371	0.588427	2.19468		0.023055	1.79481	0.0221328	0.0251069
	1.68408		0.0488384	4.21358							0.885335	0.134571		0.378923
	1.08642	2.87792
Figure 4B
	A549					H1944					BEAS-2B
	VC	DHT	ENZA	DHT+ENZA		VC	DHT	ENZA	DHT+ENZA		VC	DHT	ENZA	DHT+ENZA
	1.45551	3.68388	1.22408	1.06689		7.08139	178.288	1.30298	15.225		0.0865006	1.08878	2.42543	0.399287
	0.670005	2.78052	2.55808	1.42175		0.467494	132.91	56.2891	12.2315		3.94089	0.0236453	0.0236453	0.0118227
	0.188736	7.03571	0.0807791	0.125132		3.92293	166.124	24.5811	7.26919		0.358391	0.183496	1.26261	2.1955
						0.682683	112.727		38.0138		0.0106113	1.43386		1.55552
Figure 4C	Rabbit anti-TMPRSS2 (ab92323, Abcam, Cambridge, UK), mouse anti β-actin (ab8226, Abcam), rabbit anti-AR (ab74272, Abcam)
		A549								H1944

## Sheet: Figure 5
Figure 5a
		Ar			Tmprss2			Ace2
		VC	ENZA		VC	ENZA		VC	ENZA
		2.71072	0.116135		0.0005882	0.0023344		0.826265	0.617343
		0.0589783	0.0956851		0.00097332	0.00274842		0.146956	0.509027
		0.898617	0.414681		3.62703	0.00275454		1.43461	0.925767
		0.3526	0.674764		0.00237379	0.00914068		0.880246	1.24971
		0.412528	2.16392		1.32261	0.00621107		1.01544	1.48622
		0.949067	1.60498		0.00474583	0.00889997		1.23724	1.77047
		1.61749	0.914075		2.04168	0.0076553		1.45924	1.39093
		0.83349	1.27963		0.00233615	0.0140441		0.757345	0.463626
			0.661818			0.0033795			0.776744

## Sheet: Figure 6
Figure 6C
	LNCaP
	IgG VC			IgG DHT			IP AR VC			IP AR DHT
RG1a	0.292253	0.603348	0.643833	3.63829	2.57047	0.774776	1	1	1		3.00175	2.3066
RG1d	0.444528	1.02943	0.787213	1.7009	6.77301	0.502081	1	1	1	9.61203	11.7041	1.10324
RG1e	0.158722	1.59874	0.665172		1.12869	0.358046	1	1	1	18.689	1.32863	13.3435
RG1f		0.71597	0.713709	6.09745	0.253379	0.294666	1	1	1		0.472042	0.742304
RG1g	1.32997	4.07278	0.0816387	8.50383	0.28047	4.76489	1	1	1	37.1049	0.375447	2.71259
RG1h	0.332151	1.14567	0.60822	1.23445	1.06657	1.48372	1	1	1	2.88876	1.1612	1.63317
RG2a	0.247134	1.62253	1.00684	0.212358	0.157208	1.05674	1	1	1	0.667847	0.0813397	0.380746
RG2b	0.200593	2.22238	0.104032	0.337873	0.00566777	0.168344	1	1	1	1.23148	0.03519	0.25732
RG2d	0.405852	0.676654	0.586874	0.00699248	0.86014	0.260578	1	1	1	1.05628	0.695881	0.338447
RG2e	0.419757		0.219403	0.187267	0.219167	0.300213	1	1	1	1.12214	0.290987	0.677771
RG2f	0.274103	2.66351	2.08735	1.38297		1.38413	1	1	1	1.13762	0.0384481	0.849928
RG2g	0.215952	0.7783	1.22098	0.0346754	1.14073	0.471824	1	1	1	0.844357	1.96702	0.744791
RG2h	0.300341	0.640496	0.357812	0.248434	0.736681	0.790263	1	1	1	1.05026	1.41649	1.33181
	A549
	IgG VC			IgG DHT			IP AR VC			IP AR DHT
RG1a	13.7	1.8	0.3	1.7	0.2	0.1	1	1	1	11.7	7.4	16.8
RG1d	0.9	3.7	0	0		0	1	1	1	1.7		1.9
RG1e	4	1.5	0.1	0		0	1	1	1	2.3		2.2
RG1f	0.2	0.2		0.6	0.1	0	1	1	1	5.4	2.9	5.5
RG1g	2.5	1.2	0	0	1.1	0	1	1	1	1.2	3	4.3
RG1h	1.6	2.4	1	1	2.2		1	1	1	2	2.3	1
RG2a	0.1		0.1	0.2	0.4	0	1	1	1	2.1	17.7	5.9
RG2b	27.5	3.3	0	0.6	0.6		1	1	1	81.4	34.6	1.7
RG2d	0.5	1.1	0	0.8	0.9	0.5	1	1	1	5.9	20.7	3.1
RG2e	1	1.2	0	0.2	0.9	0	1	1	0.2	2.4	29.9	18.3
RG2f	6.7	1.4	0	0.1	0.7	0.4	1	1	1	31.9	23.2	1.4
RG2g	0.4	0.8	0	0.1	1.4	0	1	1	1	1.2	1.2
RG2h	0.3	2.4	1.2	0.2	0.6	1.7	1	1	1	14.8	18.6	7.6
	H1944
	IgG VC			IgG DHT			IP AR VC			IP AR DHT
RG1a	0	5.1	0.5	0		0	1	1	1	4.4		3.8
RG1d	1.4	1.5	1	0.6	0.5	0.8	1	1	1	1.2		0.8
RG1e	0	6.9	8	0	1.3	0.2	1	1	1	1.5	76	0.2
RG1f	0.2	1.3	0	0.9	0.5	0.7	1	1	1	1.9	6.2	1.3
RG1g		0.6	0.7	0	0.5	0.9	1	1	1		5.4	5.3
RG1h	1.5	0.7		0.7	0.7		1	1	1	0.5	1.9	0
RG2a	1.2		1.1	3.8	0.4	1.3	1	1	1	288.3	50.6	96.1
RG2b	1.3	0.5	13.7	0	0.6	0.8	1	1	1	18.4	97.2	60.1
RG2d	0.5	1.4	0	0.4	1.3	0	1	1	1	1.6	36.3	4
RG2e	1	1.3	0.8	0.5	1	0.3	1	1	1	8.5	19.9	70.1
RG2f	0.2	2.4	0.4	1.4	1.7	0.2	1	1	1	57.5	95.6	0.3
RG2g	0.7	1	0	0.7	2.7	0.8	1	1	1	1.5	6.2	2.1
RG2h	1.7	1.4	4.6	0.3	0.3		1	1	1	22.7	52.2	7.7

## Sheet: Figure 7
Figure 7A
			Pseudotype virus						SARS-CoV-2
SARS-CoV-2				VSV-G				VC	BIC	ENZA
VC	BIC	ENZA		VC	BIC	ENZA		16250	111	351
100	63.85	47.89		100	110.367	155.03		10456	280	490
100	55.55	40.37		100	109.976	99.2755		14350	1350	1950
100	64.38	52.37		100	104.695	116.272		14200	1250	1450

## Sheet: Supp Figure 1
Supp Figure 1
	LNCaP								A549
		Full Media			Full Media + Enza					Full Media			Full Media + Enza
	48hrs	1	1	1	0.229251	0.166086	0.107321		48hrs	1	1	1	0.445964	0.023115	0.076415
	72hrs	1	1	1	0.0545983	0.0185171	0.117848		72hrs	1	1	1	0.117848	8.46e-16	4.38e-05
	Rabbit anti-AR (ab74272, Abcam) and mouse a-tubulin (B-5-1-2, Sigma Aldrich)

## Sheet: Supp Figure 3
Supp Figure 3A				Supp Figure 3B			Supp Figure 3C
	VC	ENZA					VC	ENZA
	1	0.092783					100	37.7396
	1.13288	0.505226					100	35.5356
	0.600818	0.000764					100	73.5708
	0.275476	0.008579
	Rabbit anti-TMPRSS2 (ab92323, Abcam, Cambridge, UK) and mouse a-tubulin (B-5-1-2, Sigma Aldrich)
